# Supplementary material for: Bronchovascular injury associated with clinically significant hemoptysis after CT-guided core biopsy of the lung: Radiologic and histopathologic analysis
Source: PLoS One. 2018 Sep 21;13(9):e0204064. doi: 10.1371/journal.pone.0204064 (PMC6150475; doi:10.1371/journal.pone.0204064)
Supplement: S1 Dataset — (XLSX) [file pone.0204064.s003.xlsx]

## Sheet: acceptable data
Sex	Age	Medical history	smoking history	PT INR	aPTT	platelet count	Anticoagulation medication	pre-procedural CT date	Location	Target size	Nod. Charac.	Nodule character bi	emphysema	Emphysema along needle track	Spiculation	Nodule count	Adjacent vessel	open bronchus	Cavity or necrosis	Total mGy	Total uGym2	Flurosocpy uGym2	XperCT uGym2	Dyna CT count	Position	Position after procedure	Needle size	Pleural passage No.	Usage of virtual guiding	Core Biopsy No.	initial vs repeated biopsy	Needle Indwelling Time	Total Procedure Time	Pleura to Target	tip in target	Introducer vessel	Introducer bronchus	Cutting vessel	Cutting bronchus	Post procedure CT position	Grade of pulmonary hemorrhage	Hemoptysis	Group	hemothorax	Pneumothorax	Additional action	Pathologic diagnosis	biopsy result	pathologic vessel
M	44	1	2	0.88	29.9	270	0	2013-12-30	RUL	4.2	cavitary nodule	0	0	0	0	1	0	1	1	33.53	482.2	204.4	277.8	3	prone	1 (d)	18G	1	y	1	ini	10	20	0	0	0	0	0	0	2		1	3	0	0	yes, air aspiration after Bx (O2 inhalation, V/S was stable)	Chronic granulomatous inflammation with multinucleated giant cells	2	5
M	69	1	0	0.99	28.6	264	0	2014-02-11	RUL	5.1	solid	0	0	0	0	0	1	0	0	125.49	2032.4	604.4	1428	4	prone	1	18G	1	y	1	ini	17	25	0	0	0	0	0	0	0	0	1	1	0	0	yes, (O2 inhalation, dependently positing of puncture site).	Mainly fibrovascular tissue and a fragment of bronchial epithelium with chronic inflammation	2	2
F	81	1	0	0.96	32.4	222	1	2014-04-29	RUL	3.1	PSN	1	0	0	0	0	1	0	0	28.72	511.8	168	343.8	3	prone	1 (d)	18G	1	y	1	ini	6	8	3.7	0	1	0	0	1	1	2	1	1	0	0	yes, Decubitus position (O2 inhalation, V/S was stable)	Adenocarcinoma	1	2
F	58	3	0	1.02	32.4	156	0	2014-05-29	lingular	3.3	solid	0	0	0	0	0	1	0	0	68.15	1106	368.5	737.5	3	supine	1 (d)	18G	1	y	3	repeat	9	16	3.7	0	1	0	0	0	1	2	1	1	0	0	yes, decubitus position change (O2 inhalation, V/S was stable)	diffuse large B cell lymphoma	1	9
M	69	1	0	0.88	35.6	207	0	2014-06-23	RUL	2.9	PSN	1	0	0	0	0	1	0	0	47.48	768.5	157.8	610.7	3	prone	1	18G	1	y	2	ini	7	15	0.9	0	0	0	0	1	1	2	1	1	0	0	yes, (O2 inhalation, V/S was stable)	Adenocarcinoma	1	4
F	56	0	0	0.93	36.8	243	0	2014-08-17	RUL	2	solid	0	0	0	1	0	0	0	0	59.62	1070.2	205.3	864.9	3	supine	1	18G	1	y	2	repeat	8	14	7.9	0	1	1	0	0	1	4	1	1	1	1	n	Non-neoplastic lung parenchyme with 1) chronic active inflammation 2) interstitial fibrosis	3	3
M	78	1	0	1.02	30.7	319	0	2014-08-23	LLL	1.2	solid	0	0	0	0	1	0	0	0	78.98	1213.2	381.8	831.4	5	prone	1	18G	1	y	3	ini	19	22	3.7	1	0	0	1	0	0	2	1	1	0	1	yes, air aspiration after Bx (O2 inhalation, V/S was stable)	Non-neoplastic lung parenchyme and a few bronchial epithelium	3	4
M	71	3	1	0.88	31.7	124	0	2014-10-14	RUL	3.5	solid	0	0	0	0	1	0	0	0	59.04	877.1	251.4	625.7	3	supine	1	18G	1	y	3	ini	12	14	5.8	1	1	1	1	0	0	2	1	1	0	0	yes, air aspiration after Bx (O2 inhalation, V/S was stable)	Chronic granulomatous inflammation (see note) with multinucleated giant cells	2	4
F	48	1	0	0.95	29	343	0	2014-12-16	LLL	2.6	cavitary	0	0	0	0	0	1	0	0	54.2	785.2	184.3	600.9	3	prone	1 (d)	18G	1	y	1	ini	5	10	1.4	0	0	0	0	0	0	1	1	1	0	0	O2 inhalation, V/S was stable --> positional change (Lt. lateral decubitus)	Adenocarcinoma	1	2
M	51	0	2	1.03	34.1	281	0	2014-12-31	LLL	1.7	solid	0	0	0	0	0	0	0	0	65.81	864.8	321.1	543.7	3	prone	1	18G	1	y	3	repeat	5	8	7.2	0	1	0	0	0	0	2	1	1	0	0	yes, (O2 inhalation, V/S was stable)	Chronic inflammation with 1) fibrosis 2) some disorganized atypical glandular structure (see note)	3	3
F	50	0	0	1.03	29.4	194	0	2015-01-10	RLL	1.8	solid	0	0	0	0	1	1	0	0	82.28	1171.9	459.8	712.1	4	prone	1	18G	1	y	4	ini	14	17	1.9	0	0	0	0	0	0	2	1	1	0	1	yes, air aspiration after Bx (O2 inhalation, V/S was stable)	Adenocarcinoma	1	2
F	52	0	0	0.99	31.4	240	0	2015-01-22	LLL	3.2	PSN	1	0	0	0	0	1	1	0	22.72	274.1	101.2	172.9	3	prone	1 (d)	18G	1	y	1	ini	4	20	1	0	1	0	1	1	2		1	3	0	0	yes, lateral decubitus position (O2 inhalation, V/S was stable)	Mainly bronchial tissue, a few atypical cell clusters	3	3
F	58	3	0	0.97	28.2	211	0	2014-12-22	RUL	0.8	solid	0	0	0	0	1	1	0	0	32.72	416.4	124.1	292.3	2	supine	1 (d)	18G	1	y	2	ini	5	8	5.3	1	1	1	0	0	1	1	1	1	0	0	yes, Right decubitus view and expectoration (O2 inhalation, V/S was stable)	Metastatic carcinoma from breast	1	1
F	68	3	0	0.86	29.1	303	0	2015-02-06	LLL	1.1	solid	0	0	0	0	1	0	0	0	102.51	1409.2	660.2	749	3	prone	1	18G	1	y	2	ini	10	15	1.3	0	0	0	0	0	0	1	1	1	0	0	yes, air aspiration after Bx (O2 inhalation, V/S was stable)	METASTAIC RCC	1	3
F	52	0	0	0.95	31.1	254	0	2015-02-17	RLL	1.5	cavitary nodule	0	0	0	0	1	1	0	0	41.43	613.1	212.6	400.5	4	prone	1	18G	1	y	3	ini	5	9	0.6	1	0	0	1	0	0	4	1	1	1	0	n	Non-neoplastic lung parenchyme with minimal chronic inflammation	3	3
F	78	1	0	1.02	29.8	379	0	2015-03-05	RLL	1	solid	0	0	0	0	1	0	0	0	75.56	1182.8	491.7	691.1	3	prone	1	20G	1	y	1	ini	4	8	2.9	0	1	0	1	0	0	2	1	1	0	0	yes, (O2 inhalation, V/S was stable)	Atypical cell clusters (see note)	3	2
M	48	1	2	0.93	30.5	205	0	2015-07-15	LUL	1.6	PSN	1	1	0	0	1	1	1	0	63.9	1046.9	260.4	786.5	3	supine	1 (d)	18G	1	y	2	ini	8	10	3.7	1	0	0	1	0	0	2	1	3	0	0	yes, air aspiration after Bx (saturation decrease to 91%), lateral decubitus position	Non-neoplastic lung parenchyme with 1) fibroblast plugs 2) alveolar eosinophil and macrophage infiltration 3) interstitial fibrosis	3	4
M	43	1	1	1.11	29	216	0	2015-07-17	RUL	3.8	solid	0	0	0	1	1	0	0	0	76.21	1242.9	245.4	997.5	3	prone	1 (d)	18G	1	y	2	ini	6	8	1.4	0	1	0	0	0	1	0	1	1	0	0	yes, Rt lateral decubitus	Adenocarcinoma	1	1
M	60	3	0	1.04	30.1	117	0	2015-08-13	RUL	2.4	PSN	1	0	0	1	0	1	1	0	38.04	731.2	222.3	508.9	3	supine	1 (d)	18G	1	y	2	ini	7	30	4.6	0	1	0	1	0	1	3	1	3	0	0	yes, rt lateral decubitus, oxygen mask, 객혈을 적극적으로 뱉어내게 함.	Adenocarcinoma	1	3
M	75	1	1	0.97	31.5	168	0	2015-07-30	LLL	1.5	solid	0	1	0	1	0	1	0	0	68.97	982.1	288.7	693.4	3	prone	1 (d)	18G	1	y	3	ini	7	9	2	1	0	0	0	0	0	2	1	2	0	0	yes, Lt. decubitus, air aspiration after Bx (O2 inhalation, V/S was stable)	Sqcc	1	3
F	60	0	1	0.93	35.3	306	0	2015-08-10	RUL	2.2	solid	0	0	0	0	0	1	0	0	51.29	718.7	195.2	523.5	3	prone	1 (d)	18G	1	y	2	ini	6	15	4.5	0	1	0	0	0	1	2	1	1	0	0	yes, Rt. decubitus, air aspiration after Bx (O2 inhalation, V/S was stable)	Adenocarcinoma	1	2
M	77	3	0	1.54	32.9	348	0	2015-08-22	LLL	2.6	solid	0	0	0	0	1	1	0	0	68.04	1333.2	419.5	913.7	3	prone	1 (d)	18G	1	y	1	ini	8	15	0.9	0	0	0	0	0	1	4	1	2	1	0	yes, decubitus position change	METASTATIC RCC	1	3
F	72	1	0	0.91	31.8	157	0	2015-09-08	LLL	2.1	cavitary nodule	0	0	0	0	0	1	0	0	44.92	656.8	265.5	391.3	3	prone	1 (d)	20G	1	y	3	ini	9	15	1.6	0	0	0	1	1	1	2	1	1	0	0	n	MUCINOUS ADENOCARCINOMA	1	1
M	72	3	1	1.06	33.5	196	0	2015-10-06	RLL	1.3	solid	0	1	0	1	0	0	0	0	39.41	627.5	304.2	323.3	4	prone	1	20G	1	y	2	ini	9	17	8.2	1	1	1	0	0	1	3	1	3	0	1	n	Non-neoplastic lung parenchyme (see note) with 1) diffuse interstitial lymphoplasmacytic, eosinophilic, neutrophilic infiltration	3	2
F	75	1	0	0.94	27.4	242	0	2015-10-15	LUL	4.8	solid	0	0	0	0	0	1	0	0	73.7	1193.4	511.9	681.5	3	supine	1 (d)	20G	1	y	2	ini	8	12	5	0	1	0	0	0	1	1	1	1	0	0	n	Adenocarcinoma	1	2
F	58	1	0	1.03	31.7	145	0	2015-09-25	LLL	1	solid	0	0	0	0	0	1	0	0	55.66	791.3	313.4	477.9	3	prone	1 (d)	20G	1	y	2	ini	9	14	2.4	0	0	0	1	0	1	1	1	3	0	0	n	Chondroid hamartoma	1	1
M	60	3	0	0.98	29	167	0	2015-10-12	LUL	1.2	solid	0	1	0	0	0	1	0	0	101.52	1610.5	760.2	850.3	3	supine	1 (d)	20G	1	y	2	repeat	8	18	1.4	1	0	0	1	0	1	2	1	2	0	0	n	Metastatic transitional cell carcinoma	1	2
F	77	3	0	1.03	31.9	160	0	2015-11-08	LUL	0.8	solid	0	0	0	0	1	0	0	0	71.14	1061.1	351.6	709.5	3	prone	1 (d)	20G	3	y	2	ini	6	15	3.7	0	1	0	0	0	1	2	1	2	0	0	n	METASTATIC ADENOCARCINOMA from GI tract	1	1
F	60	1	0	0.98	35.6	349	0	2015-11-03	RLL	3.1	PSN	1	0	0	0	0	1	1	0	72.43	1044.9	385.4	659.5	3	prone	1	18G	1	y	3	ini	7	9	0.8	0	0	0	0	0	0		1	1	0	0	n	Adenocarcinoma	1	3
F	72	1	0	0.96	34.6	208	0	2015-11-16	RUL	3	solid	0	0	0	0	0	0	0	0	42.8	541.5	79.5	462	3	supine	1	20G	1	y	2	ini	4	6	2	0	0	0	1	0	0	1	1	1	0	0	yes, (O2 inhalation, V/S was stable)	Chondroid hamartoma	1	1
M	70	1	0	0.96	36.4	275	0	2015-11-05	LLL	1.8	solid	0	0	0	0	0	1	1	0	56.06	859.6	315.8	543.8	3	prone	1 (d)	20G	1	y	1	ini	5	12	1.9	0	1	1	1	1	1	2	1	1	0	0	n	A few atypical cell clusters	3	2
F	55	0	2	0.97	31.6	192	0	2015-10-26	RLL	3.2	PSN	1	0	0	0	1	1	1	0	25.58	398.2	145.2	253	3	prone	1(d)	20G	1	y	3	ini	4	15	0	0	0	0	1	1	1	1	1	3	0	0	yes, (O2 inhalation, V/S was stable)	Non-neoplastic lung parenchyme with 1) interstitial fibrosis and lymphoplasmacytic infiltration	3	2
F	74	1	0	1.01	27.7	390	0	2015-11-10	RLL	3.8	solid	0	0	0	0	1	0	0	0	96.18	1591.7	665.3	926.4	3	prone	1(d)	20G	1	y	3	ini	6	8	0	0	0	0	0	0	1	0	1	1	0	0	n	Adenocarcinoma	1	1
M	72	1	0	0.99	26.4	184	0	2015-11-24	RUL	3.2	solid	0	0	0	1	0	1	1	0	43.35	607.4	90.9	516.5	3	supine	1 (d)	20G	1	y	2	ini	6	8	2.2	0	1	0	1	1	1	1	1	1	0	0	n	Adenocarcinoma	1	2
M	63	0	2	1.02	31.6	178	0	2015-11-23	RUL	3.2	PSN	1	0	0	1	0	1	1	0	51.04	674.7	165.2	509.5	3	supine	1 (d)	20G	1	y	2	ini	6	15	7.6	0	1	1	1	1	1	3	1	1	0	0	n	Non-neoplastic lung parenchyme with fibroblastic plugs in alveolar spaces	3	2
F	53	3	1	0.91	28.9	357	0	2015-11-07	LUL	1.2	solid	0	0	0	0	0	1	0	0	42.46	491.2	192.1	299.1	3	supine	1 (d)	20G	1	y	3	ini	7	13	0	0	1	0	1	0	1	1	1	1	0	0	n	Adenocarcinoma(mets 인지 lung cancer 인지 감별어렵다)	1	2
M	49	0	1	1.06	28.6	203	0	2015-12-02	LLL	3.5	solid	0	0	0	1	0	0	0	0	53.48	593.7	186.4	407.3	3	prone	1(d)	20G	1	y	2	ini	6	12	0.6	0	0	0	0	0	0	0	1	1	0	0	n	Adenocarcinoma	1	1
F	54	3	0	1.03	33.5	143	0	2015-11-11	LLL	1.4	solid	0	0	0	1	0	0	0	0	71.51	1145.8	541.1	604.7	3	prone	1	20G	1	y	1	ini	9	11	4.1	0	1	0	1	0	0	1	1	1	0	0	n	METASTATIC ADENOCARCINOMA from breast	1	1
F	43	0	0	0.98	35	300	0	2015-11-22	RML	2.7	PSN	1	0	0	0	0	1	1	0	106.75	927.1	377.9	549.2	3	supine	1 (d)	20G	1	y	2	ini	10	20	3.5	0	0	0	0	0	0	2	1	1	0	0	n	suspicious mucinous neoplasm	1	1
M	58	3	0	1.04	26.2	226	0	2015-12-10	RLL	1	solid	0	0	0	0	1	0	0	0	46.57	706.8	261	445.8	3	prone	1	18G	1	y	2	ini	4	16	0.3	1	0	0	1	0	1	2	1	3	0	0	yes, (O2 inhalation, V/S was stable)	Metastatic carcinoma from breast	1	1
F	54	0	0	1.07	31.9	277	0	2015-12-08	RUL	2.5	solid	0	0	0	0	0	1	0	0	46.84	538	115.5	422.5	3	prone	1	20G	1	y	2	ini	7	9	4.4	0	1	0	0	0	0	2	1	1	0	0	n	Adenocarcinoma vs. sarcomatoid carcinoma	1	0
M	59	2	1	1.21	31.4	84	0	2015-12-25	LLL	0.8	solid	0	0	0	0	0	1	0	0	90.64	1327.8	594	733.8	3	prone	1	18G	1	y	1	ini	4	6	1.6	1	1	0	1	0	2		1	3	0	1	(O2 inhalation, left lateral decubitus position)	Non-neoplastic lung parenchyme with alveolar macrophage collection	3	1
F	69	3	0	0.96	32.9	134	0	2015-12-26	RUL	4.6	PSN	1	0	0	0	1	1	1	0	73.25	1215.8	239.6	976.2	3	supine	1(d)	20G	1	y	2	ini	7	11	1.7	0	1	0	1	1	1	1	1	2	0	0	n	Non-neoplastic lung parenchyme with 1) chronic active inflammmation	3	2
F	71	3	0	0.97	33.9	263	0	2015-12-19	LUL	1.2	solid	0	0	0	0	1	0	0	0	85.56	1333.5	390	943.5	3	prone	1 (d)	20G	1	y	4	ini	9	14	7.5	1	1	1	0	0	1	2	1	1	0	0	yes, air aspiration after Bx (O2 inhalation, V/S was stable)	chronic inflammation with macrophage	3	1
F	73	1	0	0.93	31.1	277	0	2015-12-29	LUL	3	solid	0	0	0	0	1	1	0	0	103.68	1733.8	724	1009.8	3	supine	1(d)	20G	1	y	3	ini	5	14	5.7	1	1	0	1	0	1	1	1	1	0	0	n	Adenocarcinoma	1	1
F	72	3	0	1.01	33.9	283	0	2016-01-13	RUL	1.3	solid	0	0	0	0	0	0	0	0	55.33	721.3	246.3	475	3	prone	1(d)	20G	1	y	2	ini	6	19	1	0	0	0	0	0	1	2	1	1	0	0	n	Epithelial cell neoplasm	1	2
M	63	0	1	1.09	40.7	291	0	2016-01-18	LLL	7	solid	0	0	0	0	1	1	0	0	41.97	786.2	186.6	599.6	1	prone	1(d)	20G	1	y	3	ini	7	18	1.9	0	0	0	0	0	2		1	1	0	0	n	Adenocarcinoma	1	1
M	66	0	1	0.98	29.4	242	0	2016-02-04	LLL	2.6	solid	0	0	0	0	0	0	0	0	59.25	1062.4	360.1	702.3	3	prone	1	20G	1	y	2	ini	6	8	3.6	0	1	1	0	0	0	2	1	1	0	0	n	Sqcc	1	9
M	70	1	1	0.88	31.9	218	0	2015-12-29	RUL	1.8	solid	0	1	0	0	1	0	0	0	83.66	1286.3	428.3	858	3	prone	1	20G	1	y	3	ini	7	9	4.5	1	1	0	1	0	0	2	1	1	0	0	n	Adenocarcinoma	1	2
F	55	1	0	0.94	31	222	0	2016-02-15	LLL	2.1	PSN	1	0	0	1	0	1	1	0	50.38	955.4	369.9	585.5	4	prone	1	20G	1	y	2	ini	5	10	3	1	1	0	1	1	1	1	1	1	0	1	yes, air aspiration after Bx (O2 inhalation, V/S was stable)	Adenocarcinoma	1	3
F	64	1	0	0.95	31.7	187	0	2016-01-25	LLL	2.5	PSN	1	0	0	0	0	1	1	0	41.15	764.4	298.7	465.7	3	prone	1	20G	1	y	1	ini	4	10	1	0	0	0	1	0	1	1	1	1	0	0	yes, (O2 inhalation, V/S was stable)	Adenocarcinoma	1	2
F	58	0	0	0.96	31.9	289	0	2016-04-23	RLL	3.8	solid	0	0	0	0	0	1	0	0	33.66	470.1	194.6	275.5	3	supine	1	20G	3	y	3	ini	8	10	4.3	0	1	0	0	0	0	1	1	1	0	1	yes, air aspiration after Bx (O2 inhalation, V/S was stable)	Non-neoplastic lung parenchyme with 1) chronic active inflammation 2) fibrosis 3) foam cell collection	3	2
M	70	0	2	1.12	36.6	604	0	2016-04-14	RML	3.5	cavitary	0	1	0	1	0	1	0	0	36.66	527.3	111.7	415.6	3	supine	1 (d)	20G	1	y	2	ini	6	10	0	0	0	0	0	0	1	2	1	1	0	0	yes, decubitus position	Atypical cells (see note) with 1) chronic active inflammation 2) fibrosis 3) type II pneumocyte hyperplasia	3	2
M	70	0	2	1.12	36.6	604	0	2016-04-14	RML	3.5	cavitary	0	1	0	1	0	1	0	0	34.71	667.9	212.1	455.8	3	supine	1 (d)	20G	1	y	2	repeat	4	6	0	1	0	0	1	0	0	1	1	1	0	0	yes, decubitus position	Non-neoplastic lung parenchyme with 1) interstitial fibrosis 2) fibroblast plugs 3) mild inflammation 4) foam cell collection	3	1
F	80	3	0	1.12	29.5	140	0	2016-05-15	LUL	2	solid	0	0	0	1	0	1	0	0	43.7	579.5	132.2	447.3	3	prone	1	20G	3	y	2	ini	6	11	2.3	0	0	0	1	0	0	1	1	1	0	0	n	Metastatic carcinoma from lung	1	1
F	41	3	0	1.02	30.7	199	0	2016-05-06	LUL	2.2	solid	0	0	0	0	1	1	0	0	34.71	485.6	174.3	3311.3	3	prone	1 (d)	20G	3	y	2	ini	7	9	4.1	0	1	0	0	0	0	2	1	1	0	0	decubitus position, O2 supply	Metastatic carcinoma from breast	1	1
F	48	0	0	0.96	32.1	210	0	2016-05-17	LUL	1.9	solid	0	0	0	0	0	1	0	0	32.88	399.8	120	279.8	3	supine	1	20G	1	y	3	ini	3	10	5.7	0	1	0	0	0	0	1	1	1	0	0	yes, O2 supply, decubitus change	Chondroid hamartoma	1	1
F	74	3	0	0.94	29.4	178	0	2016-06-09	LUL	1.5	cavitary nodule	0	0	0	0	0	0	0	1	40.98	528.4	198.6	329.8	3	supine	1 (d)	20G	1	y	2	ini	7	13	0.5	1	0	0	0	0	1	2	1	3	0	0	yes, O2 supply, decubitus position	Non-neoplastic lung parenchyme with no diagnostic abnormalities	3	1
F	59	1	0	0.88	27.1	224	0	2016-05-23	LUL	3	PSN	1	0	0	0	0	0	1	0	82.87	1188.3	344	844.3	3	prone	1 (d)	20G	1	y	4	repeat	7	18	3.5	1	1	1	1	0	1	3	1	2	0	0	yes, O2 inhalation, decubitus change.	Adenocarcinoma with suspicious squamoid differentiation	1	2
F	59	1	0	1.03	37.9	398	0	2016-05-28	RUL	3.3	solid	0	0	0	0	0	1	0	0	72.91	963.2	210.4	752.8	4	supine	1 (d)	20G	1	y	4	ini	15	18	2.6	1	1	0	0	0	1	2	1	1	0	0	yes, O2 inhalation, V/S was stable, decubitus position.	Non-neoplastic lung parenchyme with chronic inflammation	3	1
F	79	1	0	0.96	29.8	164	0	2016-05-20	LLL	3.1	PSN	1	0	0	1	0	0	1	0	37.91	567.7	141.6	426.1	4	prone	1 (d)	20G	1	y	4	ini	9	9	3.9	0	1	1	1	1	1	3	1	3	0	0	left decubitous view	Adenocarcinoma with suspicious squamoid differentiation	1	2
M	77	1	1	0.98	35.3	263	0	2016-06-16	LUL	1.2	solid	0	0	0	0	1	1	0	0	94.54	1273.4	485.6	787.8	4	prone	1 (d)	20G	1	y	2	ini	12	18	3.3	1	1	0	1	0	1	2	1	2	0	0	yes, O2 inhalation, decubitus change.	Sqcc	1	2
M	79	1	1	1.08	37.4	189	0	2016-06-20	RUL	5.9	solid	0	1	1	1	0	1	1	0	26.27	375.6	104.2	271.4	3	supine	1 (d)	20G	1	y	3	ini	5	8	4.6	0	1	0	0	0	0	2	1	1	0	0	yes, O2 inhalation, V/S was stable, decubitus change	Adenocarcinoma with suspicious squamoid differentiation	1	1
F	58	0	0	0.97	34.6	267	0	2016-06-19	LUL	0.8	solid	0	0	0	0	1	0	0	0	169.94	2639.4	986.4	1653	4	prone	1 (d)	20G	1	y	3	ini	7	11	4.3	1	1	0	0	0	0	2	1	1	0	0	lateral positioning, V/S stable, O2 apply	Chronic granulomatous inflammation with necrosis	2	1
M	50	0	1	1.04	28.2	390	0	2016-06-25	RUL	4.9	solid	0	1	0	0	0	1	0	0	150.08	2883.8	1988.5	895.6	3	supine	1	20G	1	y	3	repeat	6	9	1.3	0	1	0	0	0	0	1	1	1	0	0	no ( V/S was stable)	Adenocarcinoma with suspicious squamoid differentiation	1	2
M	56	1	2	0.98	32.2	227	0	2016-07-01	RLL	1	solid	0	1	1	0	0	0	0	0	46.54	906.3	222	684.3	3	prone	1 (d)	20G	1	y	2	ini	7	9	0	1	1	1	1	0	1	2	1	3	0	0	O2 apply, lateral decubitus position	Non-neoplastic lung parenchyme with 1) interstitial thickening and fibrosis 2) type II pneumocyte hyperplasia 3) fibroblast proliferation	3	3
F	79	1	0	0.88	30.8	215	0	2016-07-04	Lt lingula	2	solid	0	0	0	0	0	1	0	0	155.61	2558.1	936.7	1621.4	4	supine	1 (d)	20G	1	y	4	ini	10	16	6.1	1	1	1	0	0	1	2	1	2	0	0	yes, O2 inhalation, V/S was stable	Adenocarcinoma	1	2
M	54	1	0	0.93	33.8	264	0	2016-07-17	RLL	3.8	solid	0	0	0	1	0	1	0	1	63.61	1048.2	259.6	788.6	3	prone	1	20G	1	y	2	ini	6	9	4.5	0	1	0	0	0	0	2	1	1	0	0	n	Fragments of non-neoplastic lung parenchyme and fibromuscular tissue (see note) with 1) chronic inflammation 2) interstitial fibrosis	3	3
M	78	1	1	0.92	35.6	285	0	2016-07-15	RUL	1.8	cavitary nodule	0	0	0	1	0	1	1	0	85.24	1208.5	480.7	727.8	3	prone	1 (d)	20G	1	y	2	ini	8	25	4.5	0	1	1	1	1	1	3	1	3	0	0	O2 inhalation, decubitus position	Non-neoplastic lung parenchyme with 1) interstitial thickening and fibrosis	3	4
M	83	1	1	1.02	29.3	254	0	2016-03-17	lingular	4.3	solid	0	1	0	0	0	0	0	1	54.51	747.5	175.3	572.2	3	supine	1(d)	20G	1	y	3	ini	6	12	3.3	0	1	0	0	0	0	2	1	2	0	0	yes, decubitus position	Non-neoplastic lung parenchyme with chronic inflammation and fibrosis	3	1
F	56	0	0	0.97	31.2	182	0	2016-07-12	RUL	2	solid	0	0	0	1	0	1	1	0	38.58	563.3	125.3	438	3	supine	1	20G	1	y	1	ini	5	10	9.6	1	1	0	1	0	0	2	1	1	0	0	V/S stable, lateral decubitus position	Non-neoplastic lung parenchyme with anthracotic pigment	3	2
M	67	3	1	1.08	34.5	306	0	2016-08-11	RUL	2.4	cavitary??	0	1	0	0	0	0	0	1	57.47	948	366.6	581.4	3	prone	1(d)	20G	1	y	4	ini	7	9	0	1	0	0	0	0	0	2	1	1	0	1	yes (O2 inhalation, V/S was stable) and lateral decubitus change.	Metastatic adenocarcinoma from liver or colon	1	2
F	70	3	0	0.95	35.4	297	0	2016-07-29	RLL	2.2	solid	0	0	0	1	0	1	1	0	58.91	761.1	373.3	387.8	3	supine	1(d)	20G	1	y	3	ini	7	20	0.8	0	0	0	1	0	1	2	1	3	0	0	yes, (O2 inhalation, lateral decubitus position change)	pulmonary adenocarcinoma	1	5
M	59	0	1	1.13	29.5	125	0	2016-07-28	RUL	2.6	solid	0	0	0	1	0	1	1	0	64.87	1060.3	253.6	806.7	3	prone	1(d)	20G	1	y	2	ini	6	14	4.1	0	1	0	0	1	1	2	1	1	0	0	yes, decubitus position	Adenocarcinoma	1	2
M	77	1	1	0.96	33.5	118	0	2016-08-18	RLL	3.1	solid	0	1	1	0	0	0	0	0	73.67	1349.1	641.4	707.7	3	prone	1	20G	1	y	2	ini	6	8	2	0	1	0	0	0	0	2	1	3	0	0	n	Chronic inflammation with 1) fibrosis 2) anthracotic pigmentation 3) bronchial metaplasia 4) some eosinophilic infiltration	3	4
M	71	0	2	0.96	35.7	249	0	2016-09-02	LUL	2.6	solid	0	1	1	1	1	0	0	0	58.57	1179.3	256.3	923	3	supine	1(d)	20G	1	y	2	ini	6	12	1.5	0	0	0	1	0	1	2	1	1	0	1	n	Adenocarcinoma	1	1
F	56	0	0	1.11	32.6	223	0	2016-09-08	LUL	2	cavity	0	0	0	1	0	1	1	0	29.48	575.9	285.6	290.3	3	supine	1(d)	20G	1	y	2	ini	7	20	6.5	0	1	0	0	1	1	1	1	1	0	0	decubitus position	Dense lymphoplasma cells infiltration	2	9
F	56	1	0	0.96	35.7	248	0	2016-09-19	LLL	5.6	solid	0	0	0	0	1	1	0	0	43.96	944.8	552.8	392	3	prone	1	20G	1	y	2	ini	4	6	3	0	1	0	0	0	1	2	1	1	0	0	yes, decubitus position (O2 inhalation, V/S was stable)	Adenocarcinoma	1	5
F	69	1	0	0.98	32.8	277	0	2016-09-22	RUL	6.2	solid	0	0	0	0	1	1	1	0	79.02	1867.6	873.2	994.4	3	supine	1(d)	20G	1	y	2	ini	7	10	3.4	0	1	0	0	0	1	2	1	1	0	0	yes, decubitus position (O2 inhalation, V/S was stable)	Adenocarcinoma	1	1
M	60	2	2	1.06	31.7	125	0	2016-10-04	RML	1.4	solid	0	0	0	0	1	0	0	0	38.51	1000.5	517.2	483.3	3	supine	1(d)	20G	1	y	2	ini	7	10	0	0	1	0	0	0	0	2	1	1	0	0	yes, decubitus position (O2 inhalation, V/S was stable)	Non-neoplastic lung parenchyme with no diagnostic abnormalities	3	3
F	64	1	0	1.06	27.5	274	0	2016-09-09	LUL	6.7	solid	0	0	0	1	0	1	1	0	53.99	1169.5	625.2	544.3	3	prone	1(d)	20G	1	y	2	ini	7	13	3.5	0	1	0	0	0	1	2	1	1	0	0	yes, decubitus change (O2 inhalation, V/S was stable)	Adenocarcinoma	1	1
M	77	3	0	0.98	29.3	300	0	2016-09-19	LLL	8.9	cavitary ??	0	0	0	0	0	1	1	1	147.3	3830.3	2082.3	1748	3	prone	1(d)	20G	1	y	2	ini	7	10	0	0	0	0	0	0	1	0	1	1	0	1	yes, decubitus change (O2 inhalation, V/S was stable)	METASTATIC UROTHELIAL CARCINOMA	1	2
M	48	0	1	1.07	35.1	445	0	2016-09-10	LUL	2.9	solid	0	0	0	0	0	1	0	0	115.67	2290.8	1169.6	1121.2	3	prone	1(d)	20G	1	y	3	ini	3	12	3.5	1	1	0	0	0	1	1	1	1	0	1	yes, decubitus change (O2 inhalation, V/S was stable)	TB	2	1
M	48	3	1	1.01	39.4	61	0	2016-10-05	RUL	2.3	solid	0	0	0	1	1	1	0	0	47.51	866.6	482.2	384.4	3	supine	1(d)	20G	1	y	2	ini	11	14	0	0	0	0	1	0	1	1	1	1	0	0	yes, decubitus change (O2 inhalation, V/S was stable)	Aspergillosis	2	1
M	55	1	2	0.9	33.1	200	0	2015-11-19	lingular	5.4	solid	0	0	0	0	0	0	0	0	81.79	1537	404.9	1132.1	3	prone	1(d)	20G	1	y	1	ini	5	10	2.7	0	1	0	0	0	1	2	1	1	0	0	yes, decubitus position change (O2 inhalation, V/S was stable)	Non-neoplastic lung parenchyme with 1) chronic inflammation and fibrosis 2) anthracotic pigmentation	3	2
M	69	3	1	1.09	36	242	0	2016-10-24	LUL	4.7	solid	0	0	0	1	0	1	0	0	43.99	869.4	262	607.4	3	supine	1(d)	20G	1	y	2	ini	13	16	1.6	0	0	0	1	0	1	0	1	2	0	0	yes, decubitus change (O2 inhalation, V/S was stable)	Metastatic adenocarcinoma from colon	1	1
M	72	1	1	1.05	36.3	130	0	2016-10-07	LLL	1.5	solid	0	0	0	1	0	1	1	0	57.38	1140.3	450.1	690.2	3	prone	1(d)	20G	1	y	2	ini	15	27	2.5	1	1	0	1	1	1	2	1	3	0	0	yes, decubitus position change (O2 inhalation, V/S was stable)	A few atypical cells	3	1
M	58	1	1	0.95	34.8	324	0	2016-10-13	RUL	1.6	solid	0	0	0	1	0	1	0	0	103.47	2668.4	1167.3	1501.1	4	prone	1(d)	20G	1	y	2	ini	7	14	3.8	0	0	0	1	0	0	2	1	1	0	0	yes, decubitus position change (O2 inhalation, V/S was stable)	Adenocarcinoma	1	0
F	74	1	0	0.99	35.4	147	0	2016-10-14	RLL	1.8	solid	0	0	0	1	0	1	1	0	129.1	2373.7	306.8	2066.9	3	prone	1(d)	20G	1	y	2	ini	5	12	4.3	0	0	0	1	0	1	1	1	1	0	1	yes, decubitus position, O2 inhalation	Adenocarcinoma	1	1
M	87	0	1	1.03	33.7	202	0	2016-09-19	RUL	1.9	solid	0	0	0	1	0	1	1	0	317.7	4463.2	574.7	3888.5	4	prone	1(d)	20G	1	y	2	ini	7	12	2	0	0	0	0	1	0	2	1	1	0	0	yes, Rt. decubitus	A few atypical cells	3	2
M	85	1	2	1.09	32.6	308	0	2016-09-05	LUL	3.6	solid	0	0	0	1	0	1	0	0	116	2119.2	338.3	1780.9	3	supine	1(d)	20G	1	y	2	ini	7	12	0.7	0	0	0	0	0	1	2	1	1	0	0	yes, O2 inhalation, Lt decubitus	Sqcc	1	2
F	65	3	0	0.97	34.2	251	0	2016-10-21	LUL	0.7	solid	0	0	0	0	1	0	0	0	302.1	4144.6	485.91	3658.69	4	supine	1(d)	20G	1	y	3	ini	12	20	4.3	1	1	0	0	0	1	2	1	1	0	1	yes, Lt decubitus position	Non-neoplastic lung parenchyme with mild fibrosis and inflammation	3	3
M	70	0	0	1.27	27.5	360	0	2016-10-06	LLL	8.9	solid	0	1	0	0	0	1	0	0	335.7	6410.5	1358.9	5051.6	3	prone	1(d)	20G	1	y	5	ini	14	18	0	0	0	0	0	0	0	0	1	2	0	0	Lt decubitus	Adenocarcinoma	1	1
F	66	1	0	0.91	38.6	310	0	2016-10-19	RLL	2.6	solid	0	0	0	0	0	0	0	0	240.9	4195.4	763.75	3431.65	4	prone	1(d)	20G	1	y	3	ini	8	11	2.2	0	1	0	1	0	0	2	1	1	0	0	yes, decubitus position	Chronic granulomatous inflammation with non-caseating granulomas	2	2
M	75	1	1 or 2	1.06	33.8	337	0	2016-11-13	RUL	1.6	solid	0	0	0	1	0	0	0	0	129.3	2013.8	55.58	1958.22	3	prone	1	20G	1	y	3	ini	6	9	1.1	0	0	0	1	0	0	1	1	1	0	1	yes O2 inhalation	Adenocarcinoma	1	1
M	68	1	2	0.99	30.5	274	0	2016-11-24	RUL	1.5	solid	0	1	0	1	1	0	0	0	385.2	5763.3	244.58	5518.72	3	prone	1(d)	20G	1	y	4	ini	8	11	2.1	0	0	1	0	0	1		1	1	0	0	decubitus position	Necrotic tissue with 1) fibroelastosis 2) chronic inflammation 3) anthracotic pigmentation	3	0
M	68	1	2	0.99	30.5	274	0	2016-12-09	RUL	1.5	solid	0	1	0	1	1	1	0	0	562.1	7181.3	1302.9	5878.4	4	prone	1	20G	1	y	2	repeat	7	10	2.5	0	1	0	0	0	0	2	1	1	0	1	n	Non-neoplastic lung parenchyme with 1) fibrosis 2) lymphocytic infiltration 3) type ll pneumocyte hyperplasia 4) anthracotic pigmentation	3	1
F	60	0	0	1	38.3	190	0	2016-11-10	LUL	1.6	solid	0	0	0	0	1	0	1	0	84.9	1253	172.73	1080.27	3	supine	0	20G	1	y	3	ini	10	16	6.74	0	1	1	0	0	1	2	1	1	0	0	n	Adenocarcinoma	1	1
F	75	3	0	0.99	31.6	277	0	2016-12-05	RUL	2.29	PSN	1	0	0	1	0	0	1	0	264.8	3245.6	547.54	2698.06	3	supine	1	20G	1	y	2	ini	8	11	2.86	0	1	0	0	0	0	1	1	1	0	0	n	Adenocarcinoma	1	4
F	76	0	0	0.92	32	271	0	2016-11-22	RML	1.8	solid	0	0	0	1	0	1	0	0	473	6831.5	1206.8	5624.7	4	supine	0	20G	1	y	1	ini	9	15	3.1	0	1	0	0	0	1	2	1	1	0	1	n	Adenocarcinoma	1	4
F	78	1	0	1.17	35.9	169	0	2016-12-15	RLL	2.04	solid	0	0	0	1	0	0	0	0	120.3	1893.8	289.64	1594.16	3	prone	1	20G	1	y	1	ini	9	12	1.49	0	0	0	0	0	0	2	1	1	0	1	n	Adenocarcinoma	1	1
M	59	0	2	1.12	32	326	0	2016-12-19	RLL	3.32	solid	0	1	1	0	1	0	0	0	107.2	1837.2	398.48	1438.72	3	prone	1	20G	1	y	3	ini	10	13	0	0	0	0	0	1	1	0	1	1	0	1	n	Sqcc	1	1
M	77	1	2	0.89	31.4	298	0	2016-12-17	RLL	2.87	solid	0	1	1	0	0	1	0	0	314.7	4812	539.07	4272.93	3	prone	1	20G	1	y	2	ini	23	26	0	1	1	0	1	0	0	3	1	1	0	1	yes, air aspiration after Bx (O2 inhalation, V/S was stable)	Adenocarcinoma	1	2
M	53	1	2	0.94	32.9	228	0	2016-12-30	RUL	3.28	solid	0	0	0	0	0	1	1	0	452.4	6937.2	924.46	6012.74	3	prone	1	20G	1	y	2	repeat	6	9	3.47	0	1	0	0	1	1	2	1	1	0	0	n	A few atypical cell proliferation, favor reactive atypia	3	0
M	52	0	1	0.98	31.3	282	0	2016-12-05	RUL	2.3	cavitary	0	0	0	0	1	1	0	1	654.8	8373.6	1618.8	6754.8	3	prone	1	20G	1	y	5	repeat	8	12	3.7	0	1	0	0	0	0	1	1	1	0	0	n	Poorly differentiated carcinoma	1	0
M	81	1	1	1.06	32.1	252	1	2016-12-10	RUL	3.4	PSN	1	0	0	1	0	1	1	0	102.9	1246.6	41.16	1205.44	3	supine	1(d)	20G	1	y	1	repeat	7	26	5.8	0	1	1	0	1	2		1	3	0	0	yes, intubation	Non-neoplastic lung parenchyme (see note) with lymphocytic infiltration	3	3
M	70	1	2	1.02	32.4	216	1	2016-12-10	LLL	2	solid	0	0	0	1	0	1	0	0	480.2	8486.1	1649.8	6836.3	4	prone	1	20G	1	y	4	ini	19	23	2.5	0	1	0	1	0	1	2	1	1	0	1	n	Non-neoplastic lung parenchyme with 1) chronic granulomatous inflammation, focal 2) prominent alveolar macrophages 3) fibrosis	2	9
F	60	1	0	0.88	27.8	263	0	2016-12-16	RML	1.14	solid	0	0	0	0	1	0	0	0	396	3924.4	638.85	3285.55	3	prone	0	20G	1	y	4	ini	10	13	2.04	0	0	0	1	0	1	2	1	1	0	1	n	Non-neoplastic lung parenchyme with focal fibrosis and lymphoplasmacytic infiltration	3	3
F	62	3		1	30.1	266	0	2017-01-04	RML	1.1	solid	0	0	0	0	1	0	0	0	252.7	3462.2	314.45	3147.75	3	supine	1	20G	1	y	3	ini	7	10	2.98	0	1	0	0	0	0	1	1	1	0	1	n	Metastatic carcinoma, from breast	1	1
M	65	1	1	0.97	33.5	270	0	2017-01-09	RUL	5.24	solid	0	0	0	1	1	1	0	0	542.5	7708.9	1113.6	6595.3	4	prone	1	20G	1	y	1	ini	10	15	3.08	0	1	1	0	0	0	1	1	1	0	1	n	Non-neoplastic lung parenchyme with 1) dense lymphoplasmacytic infiltration 2) fibroblastic proliferation, focal 3) interstitial fibrosis	3	9
M	74	2	0	1.76	38.2	157	0	2016-12-01	RLL	2.29	solid	0	0	0	0	0	0	0	0	86.6	1304.5	144.85	1159.65	3	supine	1	20G	1	y	4	ini	10	14	1.47	0	0	1	0	0	0	2	1	1	0	1	n	Non-neoplastic lung parenchyme with 1) chronic granulomatous inflammation 2) lymphoplasmacytic infiltration 3) interstitial fibrosis	2	1
[truncated: 2 more columns]
